# Supplementary material for: Generative models, linguistic communication and active inference
Source: Neurosci Biobehav Rev. 2020 Nov;118:42–64. doi: 10.1016/j.neubiorev.2020.07.005 (PMC7758713; doi:10.1016/j.neubiorev.2020.07.005)
Supplement: Supplementary file 1 [file mmc1.zip]

Archive with 3 entries (2 files):
- DataProfile_4946338.xml
- __MACOSX/
- __MACOSX/._DataProfile_4946338.xml
