# Supplementary material for: Generative models, linguistic communication and active inference
Source: Neurosci Biobehav Rev. 2020 Nov;118:42–64. doi: 10.1016/j.neubiorev.2020.07.005 (PMC7758713; doi:10.1016/j.neubiorev.2020.07.005)
Supplement: Supplementary file 1 [file mmc1.zip › DataProfile_4946338.xml]

<?xml version="1.0" encoding="UTF-8" standalone="no"?><data:data><datasets><author>emma.holmes@ucl.ac.uk</author><type>0</type><dataset><value>1</value><reason>No data was used for the research described in the article</reason><comments/></dataset></datasets></data:data>
